# Supplementary material for: Classifying Circumnutation in Pea Plants via Supervised Machine Learning
Source: Plants (Basel). 2023 Feb 20;12(4):965. doi: 10.3390/plants12040965 (PMC9965265; doi:10.3390/plants12040965)
Supplement: Supplementary file 1 [file plants-12-00965-s001.zip]

Archive with 1 entries (1 files):
- plants-2177623-supplementary.pdf
